# Supplementary material for: Increasing the diagnostic yield of exome sequencing by copy number variant analysis
Source: PLoS One. 2018 Dec 17;13(12):e0209185. doi: 10.1371/journal.pone.0209185 (PMC6296659; doi:10.1371/journal.pone.0209185)
Supplement: S1 Appendix — Compressed archive of in-house python scripts used to annotate exomeDepth raw CNV predictions. A README file is included in archive. (GZ) [file pone.0209185.s004.tar.gz]

Archive with 9 entries (8 files):
- supplemental_python_scripts
- supplemental_python_scripts/combine_exomeDepth.py
- supplemental_python_scripts/complete_exD_annot2.sh
- supplemental_python_scripts/eDepth_add_DGV_no_filter.py
- supplemental_python_scripts/eDepth_add_ISCA.py
- supplemental_python_scripts/eDepth_add_RefSeq.py
- supplemental_python_scripts/exomeDepth_1.py
- supplemental_python_scripts/exomeDepth_2.py
- supplemental_python_scripts/README.txt
