# Supplementary material for: Increasing the diagnostic yield of exome sequencing by copy number variant analysis
Source: PLoS One. 2018 Dec 17;13(12):e0209185. doi: 10.1371/journal.pone.0209185 (PMC6296659; doi:10.1371/journal.pone.0209185)
Supplement: S1 Appendix — Compressed archive of in-house python scripts used to annotate exomeDepth raw CNV predictions. A README file is included in archive. (GZ) [file pone.0209185.s004.tar.gz › supplemental_python_scripts/combine_exomeDepth.py]

import sys
import os

if not len(sys.argv) == 3:
	print '\nNeed to include other arguments:\n1) directory with files\n2) writing directory location'
	sys.exit(1)


directory = sys.argv[1]
new_dir = sys.argv[2]

if not new_dir[-1] == '/':
	new_dir += '/'
	
if not directory[-1] == '/':
	directory += '/'
	
if not os.path.exists(new_dir):
	os.makedirs(new_dir)
	

#directory = 'ExomeDepth_exon_precapture/'

last_person = ''

#get files in correct order to write
file_order = []
people_list = []

#number of people here
num_unique_people = 0
already_seen = []
for file in os.listdir(directory):
	chr_index = chr_index = file.index('chr')
	sub = file[7:chr_index-1]
	if  not sub in already_seen:
		already_seen.append(sub)
		num_unique_people += 1

		
for n in range(num_unique_people):
	file_order.append([])
	people_list.append('')
	for k in range(24):
		file_order[n].append('')
	

	
person_index = -1
all_files = os.listdir(directory)
#print all_files
all_files.sort()
for file in all_files:
	print file
	chr_index = file.index('chr')
	
	#this_person = file[7: chr_index-1]
	this_person = file[: chr_index-1]

	curr_chr = file[chr_index +3: -4]
	
	if curr_chr.isdigit():
		chrom_number = int(curr_chr)
	elif curr_chr == 'X':
		chrom_number = 23
	elif curr_chr == 'Y':
		chrom_number = 24
	#print chrom_number
	
	if last_person == this_person:

		file_order[person_index][chrom_number-1] = file
	else:
		person_index +=1
		people_list[person_index] = this_person
		file_order[person_index][chrom_number-1] = file

		
	last_person = this_person
	
	
#print file_order	

for k in range(len(file_order)):
	
	first = True
	for (n,file_n) in enumerate(file_order[k]):
	#	print n 
	
		# only continue to loop if there is a file name
		if file_n == '':
			continue
	
		if first:
			out_file_name = new_dir + people_list[k] + '.tsv'
			outf = open(out_file_name , 'w')
		#	print out_file_name
		#	print directory + '/' + file_n
			with open(directory + file_n) as f:
				outf.write(next(f))
				
				for line in f:
					line_split = line.strip().split(" ")
				
					if line_split[0][0] == '[' or line_split[1] == '[':
						continue
					elif "start" in line_split[0]:
						outf.write(line)
					else:
						chr_num = n +1 
		#				print line_split[8]
						outf.write(' '.join(line_split[0:8]) + ' ' + line_split[8][4:] + ' ' + ' '.join(line_split[9:])+ '\n')
			first = False
		#no need to make a new file, append to old in order
		else:
		#	print 'else'
			with open(directory + '/' + file_n) as f:
	
				for line in f:
		#			print line
					line_split = line.strip().split(" ")
				
					if line_split[0][0] == '[' or line_split[1] == '[':
						continue
					elif "start" in line_split[0]:
						outf.write(line)
					else:
						chr_num = n +1 
						outf.write(' '.join(line_split[0:8]) + ' ' + line_split[8][4:] + ' ' +' '.join(line_split[9:]) + '\n')

		
outf.close()
print 'completed'
