# Supplementary material for: Increasing the diagnostic yield of exome sequencing by copy number variant analysis
Source: PLoS One. 2018 Dec 17;13(12):e0209185. doi: 10.1371/journal.pone.0209185 (PMC6296659; doi:10.1371/journal.pone.0209185)
Supplement: S1 Appendix — Compressed archive of in-house python scripts used to annotate exomeDepth raw CNV predictions. A README file is included in archive. (GZ) [file pone.0209185.s004.tar.gz › supplemental_python_scripts/complete_exD_annot2.sh]

#!/bin/bash
if [ "$#" -ne 3 ]; then
echo "need to supply 1) the data directory name 2)output path and 3) date (form m_d)"
exit 0
fi
dir_name=$1
path_name=$2
date=$3
echo "$dir_name"
new_dir1="$path_name""/exomeDepth_""$date""_combined/"
python combine_exomeDepth.py "$dir_name" "$new_dir1"
new_dir2="$path_name""/exomeDepth_""$date""_splits/"
python exomeDepth_1.py "$new_dir1" "$new_dir2" "f"
new_dir3="$path_name""/exomeDepth_""$date""_beds/"
python exomeDepth_2.py "$new_dir2" "$new_dir3"
new_f1="$path_name""/exomeDepth_""$date""_with_DGV.tsv"
python eDepth_add_DGV_no_filter.py "$new_dir2" "$new_f1"
new_f2="$path_name""/exomeDepth_""$date""_with_ISCA.tsv"
python eDepth_add_ISCA.py "$new_f1" "$new_f2"
new_f3="$path_name""/exomeDepth_""$date""_with_omim.tsv"
python eDepth_add_RefSeq.py "$new_f2" "$new_f3"
python exD_geneCov_analysis.py "$new_f3"
echo "annotation complete"
