# Supplementary material for: Increasing the diagnostic yield of exome sequencing by copy number variant analysis
Source: PLoS One. 2018 Dec 17;13(12):e0209185. doi: 10.1371/journal.pone.0209185 (PMC6296659; doi:10.1371/journal.pone.0209185)
Supplement: S1 Appendix — Compressed archive of in-house python scripts used to annotate exomeDepth raw CNV predictions. A README file is included in archive. (GZ) [file pone.0209185.s004.tar.gz › supplemental_python_scripts/eDepth_add_DGV_no_filter.py]

import sys
import os

#automating checking for CNV in DGV
#input is exomeCopy_with_exons_splits files


def overlap(list1, list2):
#	return (list1[1] <= list2[1] and list1[2] >= list2[2]) or (list1[1] <= list2[2] and list1[1]>= list2[1]) or (list1[2] >= list2[1] and list1[2] <= list2[2]) or (list1[1]>= list2[1] and list1[2] <= list2[2])
	return not (list1[0]> list2[0] and list1[0]> list2[1]) and not (list1[1]< list2[0] and list1[1] < list2[1]) 

if not len(sys.argv) == 3:
	print '\nNeed to supply other arguments: \n1)directory containing files\n2)new file name (must be unique)'
	sys.exit(1)
	
directory = sys.argv[1]	
out_file_name = sys.argv[2]	
	
if os.path.exists(out_file_name):
	print 'a file with this name already exists!\nPlease supply a different name'
	sys.exit(1)
	
if not directory[-1] == '/':	
	directory += '/'
	
req_overlap= 0.75
min_count_score = 0.5
check_range_leeway= 200000
#will annotate if width of this size and one side has only 1 exon
exon_gap_annotation_cutoff = 50000

#out_file_name = 'reportable_CNVs_ED.tsv'
#out_file_name = 'reportable_CNVs_ChrX.tsv'

all_CNVs= []

for i in range(1,25):
	addition = []
	all_CNVs.append(addition)
	

DGV_file = 'GRCh37_hg19_supportingvariants_2013-07-23.txt'	
#DGV_file = '/netscr/marchuk/GRCh37_hg19_supportingvariants_2013-07-23.txt'	
	
with open(DGV_file) as f:
	next(f)
	for line in f:

		line_split = line.split('\t')
		if not line_split[1] == 'X' and not line_split[1] == 'Y' and line_split[1].isdigit():
			cnv_chrom = int(line_split[1])
			CNV= [int(line_split[2]), int(line_split[3])]
			all_CNVs[cnv_chrom-1].append(CNV)
		if line_split[1] == 'X':
			CNV= [int(line_split[2]), int(line_split[3])]
			all_CNVs[22].append(CNV)
		if line_split[1] == 'Y':
			CNV= [int(line_split[2]), int(line_split[3])]
			all_CNVs[23].append(CNV)

print 'finished making list'		

outf= open(out_file_name, 'w')
header = 'chr\tstart\tend\twidth\tcopy.number\tBayes_factor\tn_windows\tSample\t#start.exons\t#end.exons\tDGV.overlap.ratio\tDGV.num.overlaps\n'
outf.write(header)

#loop_file_start = 'exomeDepth_with_exons_splits'
#loop_file_end = '.tsv'

#directory = '/netscr/marchuk/ExomeDepth_NCG_combined_annotated/'
#directory = 'X_chrom_splits/'


for file in os.listdir(directory):
#	loop_file_name = loop_file_start + str(num) + loop_file_end	
	#with open(loop_file_name) as h:
	with open(directory + file) as h:
		next(h)
		for line in h:
			line_split= line.strip().split('\t')
			if line_split[0] == "\"start.p\"" or line_split[0] == "start.p\"":
				continue
			elif line_split[4] == '2':
				continue
		#	elif float(line_split[9]) + float(line_split[10]) <= 1:
		#		continue
	#		elif line_split[0] == 'chrX' or line_split[0] == 'chrY':
	#			continue
			else:

				#chrom number -1 is the index in the list
				if len(line_split[0]) == 4:
					n_chrom = line_split[0][-1]
					
					if n_chrom == 'X':
						n_chrom = 23
					elif n_chrom == 'Y':
						n_chrom = 24
					else:
						n_chrom = int(n_chrom)

					chr_index = int(n_chrom) -1
					
				else:
					chr_index= int(line_split[0][-2:]) -1
			
				
				CNV_start = int(line_split[1])
				CNV_end = int(line_split[2])
				
				
				numCNVs =0
				isCNV = False
				maxScore= 0
				
				for range in all_CNVs[chr_index]:
					start = int(range[0])
					end = int(range[1])
					
					#check for number of CNVs
					if overlap([CNV_start,CNV_end], [start,end]) and not end == start:	
	
						mutual_start = max(CNV_start, start)
						overall_start = min(CNV_start, start)
						mutual_end = min(CNV_end, end)
						overall_end = max(CNV_end, end)
							

						score = 1.0* (mutual_end- mutual_start)/(overall_end-overall_start)

						if score > min_count_score:
							numCNVs += 1
								
							if score > maxScore:
								maxScore = score
								
							if score >= req_overlap:
								isCNV= True

				

				minQuality = min(float(line_split[9]), float(line_split[10]))
				width = int(line_split[3])

				outf.write('\t'.join(line_split[0:7]) + '\t' + '\t'.join(line_split[8:11])+ '\t'+ str(maxScore) + '\t'  + str(numCNVs) +'\n')

																

																
print 'complete'																
outf.close()
