# Supplementary material for: Increasing the diagnostic yield of exome sequencing by copy number variant analysis
Source: PLoS One. 2018 Dec 17;13(12):e0209185. doi: 10.1371/journal.pone.0209185 (PMC6296659; doi:10.1371/journal.pone.0209185)
Supplement: S1 Appendix — Compressed archive of in-house python scripts used to annotate exomeDepth raw CNV predictions. A README file is included in archive. (GZ) [file pone.0209185.s004.tar.gz › supplemental_python_scripts/eDepth_add_ISCA.py]

import sys
import os
import math

def overlap(list1, list2):
	left = (list1[0] <= list2[0] and list1[1] >= list2[1])
	middle = (list1[0] <= list2[1] and list1[0]>= list2[0])
	end = (list1[1] >= list2[0] and list1[1] <= list2[1])
	
	return left or middle or end

if not len(sys.argv) == 3:
	print '\nNeed to supply other arguments: \n1)start file\n2)new file name (must be unique)'
	sys.exit(1)
	
file_name = sys.argv[1]	
out_file_name = sys.argv[2]	
	
if os.path.exists(out_file_name):
	print 'a file with this name already exists!\nPlease supply a different name'
	sys.exit(1)

#must be at least this similar to qualify as "same"
similarity_ratio= .75

#file_start = '/netscr/marchuk/ISCA/'
file_start = 'ISCA/'
file_end = '.tsv'

outf= open(out_file_name , 'w')

#hopefully will save time
last_chrom = ''

with open(file_name) as f:
	#fix header
	header = next(f).strip()
	length_of_header = len(header.split('\t'))
	header +=  '\tISCA.Interpretation\tsimilarity.ISCA\tISCA.Variant.ID\tVar.Phenotype\n'
	outf.write(header)
	
	for line in f:
		line_split = line.strip().split('\t')
		
		reported_chrom = line_split[0]
		reported_loc = [int(line_split[1]),int(line_split[2])]
		reported_copy_num = int(line_split[4])
		
		#fix to loss or gain
		if reported_copy_num > 2:
			reported_type ='gain'
		else:
			reported_type = 'loss'
		

		if last_chrom == reported_chrom:
			first = True
			
			highest_ratio = 0
			saved_CNV = []
			saved_ratio = 0
			inISCA= False
			
			for CNV in CNVs:
				CNV = CNV.split('\t')
			#	print CNV
				if first:
					first= False
					continue
					
				ISCA_loc = [int(CNV[2]), int(CNV[3])]
				type = CNV[4]
				
				#must have some overlap
				if overlap(reported_loc, ISCA_loc):		
					mutual_start = max(reported_loc[0], ISCA_loc[0])
					overall_start = min(reported_loc[0], ISCA_loc[0])
					mutual_end = min(reported_loc[1], ISCA_loc[1])
					overall_end = max(reported_loc[1], ISCA_loc[1])					
					poss_ratio = 1.0* (mutual_end- mutual_start)/(overall_end-overall_start)		
					
					if reported_type == type and poss_ratio > highest_ratio:
						highest_ratio = poss_ratio
						saved_CNV = CNV
						if poss_ratio > similarity_ratio:
							inISCA= True
						saved_ratio = poss_ratio					
		else:
			inISCA = False
			last_chrom = reported_chrom	
			#open correct file and then reformat
			ISCA_file = file_start + reported_chrom + file_end
			CNV_f = open(ISCA_file)
			#get a list of all lines stripped of newline characters
			CNVs = [line.strip() for line in CNV_f]
			CNV_f.close()
			
			highest_ratio = 0
			saved_CNV = []
			saved_ratio = 0
			
			first = True
			for CNV in CNVs:
				if first:
					first= False
					continue
					
				CNV= CNV.split('\t')
		#		print CNV
				ISCA_loc = [int(CNV[2]), int(CNV[3])]
				type = CNV[4]
				
				if overlap(reported_loc, ISCA_loc):
					mutual_start = max(reported_loc[0], ISCA_loc[0])
					overall_start = min(reported_loc[0], ISCA_loc[0])
					mutual_end = min(reported_loc[1], ISCA_loc[1])
					overall_end = max(reported_loc[1], ISCA_loc[1])		
					poss_ratio = 1.0* (mutual_end- mutual_start)/(overall_end-overall_start)	
					
					if reported_type == type and poss_ratio > highest_ratio:
						highest_ratio = poss_ratio
						saved_CNV = CNV
						if poss_ratio > similarity_ratio:
							inISCA= True	
						saved_ratio = poss_ratio	
					
		#print saved_CNV
		if saved_CNV:
			#add in tabs
			length_line = len(line_split)
			needed_tabs = length_of_header - length_line
			addition = ''
			for tab in range(needed_tabs):
				addition += '\t'		
			if saved_CNV[5][0] == '\"':
				outf.write('\t'.join(line_split)+ addition  +'\t'+ saved_CNV[-1] + '\t' + str(saved_ratio) + '\t' + saved_CNV[0]+ '\t' + saved_CNV[5][1:] + '\n')
			else:
				outf.write('\t'.join(line_split) +addition +  '\t'  + saved_CNV[-1] + '\t' + str(saved_ratio) + '\t' + saved_CNV[0]+ '\t' + saved_CNV[5] + '\n')	
		else:
			outf.write('\t'.join(line_split) + '\n')				
				

print 'done'				
outf.close()			
