# Supplementary material for: Increasing the diagnostic yield of exome sequencing by copy number variant analysis
Source: PLoS One. 2018 Dec 17;13(12):e0209185. doi: 10.1371/journal.pone.0209185 (PMC6296659; doi:10.1371/journal.pone.0209185)
Supplement: S1 Appendix — Compressed archive of in-house python scripts used to annotate exomeDepth raw CNV predictions. A README file is included in archive. (GZ) [file pone.0209185.s004.tar.gz › supplemental_python_scripts/eDepth_add_RefSeq.py]

import sys
import os
#from collections import defaultdict

def overlap(list1, list2):
#	return (list1[1] <= list2[1] and list1[2] >= list2[2]) or (list1[1] <= list2[2] and list1[1]>= list2[1]) or (list1[2] >= list2[1] and list1[2] <= list2[2]) or (list1[1]>= list2[1] and list1[2] <= list2[2])
	return not (list1[1]> list2[1] and list1[1]> list2[2]) and not (list1[2]< list2[1] and list1[2] < list2[2]) 

if not len(sys.argv) == 3:
	print '\nNeed to supply other arguments: \n1)start file\n2)new file name (must be unique)'
	sys.exit(1)
	
file_name = sys.argv[1]	
out_file_name = sys.argv[2]	
	
if os.path.exists(out_file_name):
	print 'a file with this name already exists!\nPlease supply a different name'
	sys.exit(1)
	
	
outf= open(out_file_name, 'w')

#make the geneMap
geneMap = {}

with open('RefSeq.tsv') as f:
	next(f)
	for line in f:
		line_split = line.split('\t')
		
		#chromosome, genomic start, genomic end
		location= (line_split[2], int(line_split[4]), int(line_split[5]))
		
		if not location in geneMap:
			#map location to gene name
			geneMap[location] = line_split[12]

			
print 'made gene map'

omim_map = {}

with open('omim/morbidmap') as o:
	for line in o:
		line_split= line.split('|')
		gene_split = line_split[1].split(', ')
		for gene in gene_split:
			if gene in omim_map:
				omim_map[gene].append(line_split[0])
			else:
				omim_map[gene] = [line_split[0]]
		
print 'made omim map'
		
#check to see if there is overlap
with open(file_name) as h:

	#fix header
	header = next(h).strip()
	length_of_header = len(header.split('\t'))
	header += '\tomim.genes\tomim.disorder\tall.genes\n'
	outf.write(header)
	for line in h:
		
		line_split = line.strip().split('\t')
		
		cnv_location = (line_split[0], int(line_split[1]), int(line_split[2]))
		geneList = []
		
		for key_location in geneMap:
			if cnv_location[0] == key_location[0] and overlap(cnv_location, key_location):
				#only works for genes stored only
				if not geneMap[key_location] in geneList:
					geneList.append(geneMap[key_location])
		
		
		omim_genes = []
		omim_phenotypes= []
		in_omim = False
		for gene in geneList:
			if gene in omim_map:
				in_omim = True
				omim_genes.append(gene)
				for disorder in omim_map[gene]:
					omim_phenotypes.append(disorder)
				
		
		#add in tabs
		length_line = len(line_split)
		needed_tabs = length_of_header - length_line
		addition = ''
		for tab in range(needed_tabs):
			addition += '\t'
		
		if in_omim:
			outf.write('\t'.join(line_split) +addition + '\t' + ', '.join(omim_genes) + '\t' + ', '.join(omim_phenotypes) + '\t' + ', '.join(geneList) +'\n')
		else:
			outf.write('\t'.join(line_split) +addition + '\t\t\t' + ', '.join(geneList) +'\n')
		

outf.close()
print'complete'
