# Supplementary material for: Increasing the diagnostic yield of exome sequencing by copy number variant analysis
Source: PLoS One. 2018 Dec 17;13(12):e0209185. doi: 10.1371/journal.pone.0209185 (PMC6296659; doi:10.1371/journal.pone.0209185)
Supplement: S1 Appendix — Compressed archive of in-house python scripts used to annotate exomeDepth raw CNV predictions. A README file is included in archive. (GZ) [file pone.0209185.s004.tar.gz › supplemental_python_scripts/exomeDepth_1.py]

import sys
import os

#file_start = '/cygdrive/c/users/daniel/documents/r_data/output_sample'
#file_end = '.txt'
ofile_end = '.tsv'

	
exon_file = 'pot_exons.tsv'
#exon_file = 'Pot_exons_test.tsv'
#file_name = 'CNV_sample_test.tsv'

if not len(sys.argv) == 4:
	print '\nNeed to include more arguments:\n1) directory conatining results files\n2) location of writing directory\n3) if males including X/Y chroms  (in form t/f, or true/false)'
	sys.exit(1)

directory = sys.argv[1]
new_dir = sys.argv[2]
check_males = sys.argv[3].lower().replace(' ', '')

if check_males == 'true' or check_males == 't':
	check_males = True
elif check_males == 'false' or check_males == 'f':
	check_males = False
else:
	print 'third argument error: include if files are both from  males and include X/Y chroms  (in form t/f, or true/false)'

#make sure there is final slash so writes to directory 
if not new_dir[-1] == '/':
	new_dir += '/'

if not os.path.exists(new_dir):
	os.makedirs(new_dir)


#directory = 'chrX_all_background/'
header = 'chrom\tstart\tend\twidth\tcopy.count\tBayes_Factor\tnranges\ttargeted.bp\tsample.name\tnum_exons_start\tnum_exons_end\n'

#new_dir = 'X_chrom_splits/'


for file in os.listdir(directory):
# for file in range(1:9):
	print file
	sample_number = file[7:-4]
	print sample_number
#	out_name = 'ExomeDepth_exon_pooled_splits/exomeDepth_with_exons_splits' + file[18:]
#	out_name = 'ExomeDepth_exon_pooled_splits/exomeDepth_with_exons_splits' + file + ofile_end
#	out_name = 'ExomeDepth_exon_pooled_splits/exomeDepth_with_exons_splits_' + sample_number + ofile_end
	out_name = new_dir + sample_number + ofile_end 
	
	outf= open(out_name, 'w')
	outf.write(header)
	
#	sample_number = 'SAMPLE' + str(file)
#	sample_number = file[18:-4]

	
	#file_name = file_start + str(file) + file_end
	
#	print exon_file 
	
	#with open(file_name) as f, open(exon_file) as h:
	with open(directory+ file) as f, open(exon_file) as h:
		exon = next(h)
#		print exon
		exon_split= exon.split('\t')
		chrom_int = int(exon_split[0][7:9])
		if chrom_int== 23:
			chrom_int = 'X'
		elif chrom_int == 24:
			chrom_int = 'Y'
		exon_chrom = "chr" + str(chrom_int)
		exon_start = int(exon_split[1])
		exon_end = int(exon_split[2])
		
		
#		print f
		samples = next(f)
		s_split = samples.split(' ')
		if len(s_split) < 8:
			print 'CHECK SAMPLES USED!!!'
		else:
			print 'all samples used for background'
		
		
		
		for line in f:
		#	print line

			line_split = line.split(' ')
	#		print line_split
			
			#sometimes more than one line of samples
			if '[' in line_split[0] or '[' in line_split[1]:
				continue
				
		#	print '\"start.p\"'
			if line_split[0] == '\"start.p\"' or line_split[0] == "start.p\"":
			#	print 'skipped'
				outf.write('\t'.join(line_split))

			else:
				#reset counts
				numStart = 0
				numEnd =0
			
			
				#PROBLEM HERE with chromosomes if not formatted!!! 
				CNV_chrom ="chr" + line_split[7][1:-1]
				
				dot_index = line_split[7].index('.')
				CNV_chrom = "chr" + str(int(line_split[7][5:dot_index]))
				
				if CNV_chrom == 'chr23':
					CNV_chrom = 'chrX'
				elif CNV_chrom == 'chr24':
					CNV_chrom = 'chrY'
				
				CNV_start= int(line_split[5])
				CNV_end = int(line_split[6])
				CNV_middle = (CNV_start+ CNV_end)/2
				reads_ratio = float(line_split[12])
				
				if check_males and (CNV_chrom == 'chrX' or CNV_chrom == 'chrY'):
					if reads_ratio < 1:
						copy_count = 0
					elif reads_ratio <2.5:
						copy_count = 2
					elif reads_ratio < 3.5:
						copy_count = 3
					elif reads_ratio < 4.5:
						copy_count = 4
					elif reads_ratio < 5.5:
						copy_count = 5
					else:
						copy_count = 6
				else:
					if reads_ratio < 0.25:
						copy_count =0
					elif reads_ratio <1:
						copy_count = 1
					elif reads_ratio < 1.75:
						copy_count = 3
					elif reads_ratio < 2.25:
						copy_count = 4
					elif reads_ratio < 2.75:
						copy_count = 5
					else:
						copy_count = 6
				
		#		print CNV_chrom  + ' ' + str(CNV_start) + ' ' + str(CNV_end) + ' ' + str(copy_count)
				
				#get to correct chromosome
				while not CNV_chrom == exon_chrom:
					#set up next from pot exon
					exon= next(h)
					exon_split= exon.split('\t')
					chrom_int = int(exon_split[0][7:9])
					if chrom_int== 23:
						chrom_int = 'X'
				#		print 'X!!'
					elif chrom_int == 24:
						chrom_int = 'Y'
					exon_chrom = "chr" + str(chrom_int)
					exon_start = int(exon_split[1])
					exon_end = int(exon_split[2])
					
					
				#	if chrom_int == 'X':
				#		print exon_chrom + ' ' + str(exon_start) + ' : ' + str(exon_end)
				
				#get to first exon in CNV
				while exon_end < CNV_start:			
					#set up next from pot exon
					exon= next(h)
					exon_split= exon.split('\t')
					chrom_int = int(exon_split[0][7:9])
					if chrom_int== 23:
						chrom_int = 'X'
					elif chrom_int == 24:
						chrom_int = 'Y'
					exon_chrom = "chr" + str(chrom_int)
					exon_start = int(exon_split[1])
					exon_end = int(exon_split[2])
			#		print str(exon_start) + ' : ' + str(exon_end)
				

			#	first_covered_exon_start= CNV_start
				first_exon_end= exon_end
			#	last_exon_start= 0
			#	last_exon_ends= CNV_end
				first_end = True
				
				#if within 1 exon
				if exon_end >= CNV_end:
					numStart = 0.5
					numEnd = 0.5
						
				else:
					#add to left side
					if exon_start <= CNV_middle:
						if exon_end > CNV_middle:
							numStart += 0.5
							numEnd += 0.5
							first_exon_end = exon_end
						else:
							numStart +=1
							first_exon_end = exon_end
							
							#check for more
							while exon_end < CNV_end :
								#set up next from pot exon
								exon= next(h)
								exon_split= exon.split('\t')
								chrom_int = int(exon_split[0][7:9])
								if chrom_int== 23:
									chrom_int = 'X'
								elif chrom_int == 24:
									chrom_int = 'Y'
								exon_chrom = "chr" + str(chrom_int)
								exon_start = int(exon_split[1])
								exon_end = int(exon_split[2])
									
								if exon_start <= CNV_middle:
									if exon_end > CNV_middle:
										numStart += 0.5
										numEnd += 0.5
										first_exon_end = exon_end
									else:
										numStart +=1
										first_exon_end = exon_end
								else:
									if first_end:
										last_exon_start = exon_start
										first_end = False
									numEnd +=1

				if numStart <=1 and numEnd >=2:
					outf.write(CNV_chrom + '\t' + '\t'.join(line_split[5:7]) + '\t' + str(CNV_end-CNV_start+1) + '\t' + str(copy_count) + '\t' + line_split[9] + '\t' + line_split[4]+  '\tNA\t'+  sample_number+ '\t' + str(numStart) + '\t' + str(numEnd) + '\t'+ str(last_exon_start)+ '\t' + str(CNV_end) + '\n')
				elif numEnd <=1 and numStart >=2:
					outf.write(CNV_chrom + '\t' + '\t'.join(line_split[5:7]) + '\t' + str(CNV_end-CNV_start+1) + '\t' + str(copy_count) + '\t' + line_split[9]+ '\t' + line_split[4]+  '\tNA\t'+  sample_number+ '\t' + str(numStart) + '\t' + str(numEnd) +'\t'+ str(CNV_start)+ '\t' + str(first_exon_end) + '\n')
				else:
					outf.write(CNV_chrom + '\t' + '\t'.join(line_split[5:7]) + '\t' + str(CNV_end-CNV_start+1) + '\t' + str(copy_count) + '\t' + line_split[9]+ '\t' + line_split[4]+  '\tNA\t'+  sample_number+ '\t' + str(numStart) + '\t' + str(numEnd) + '\n')
							
