# Supplementary material for: Increasing the diagnostic yield of exome sequencing by copy number variant analysis
Source: PLoS One. 2018 Dec 17;13(12):e0209185. doi: 10.1371/journal.pone.0209185 (PMC6296659; doi:10.1371/journal.pone.0209185)
Supplement: S1 Appendix — Compressed archive of in-house python scripts used to annotate exomeDepth raw CNV predictions. A README file is included in archive. (GZ) [file pone.0209185.s004.tar.gz › supplemental_python_scripts/exomeDepth_2.py]

import sys
import os


#colors used for different numbers of copies
multiple_copy_gain = '0,153,0'  #green
few_exons_multiple_copy_gain = '153,255,153' #light green
one_copy_gain = '0,0,204' #blue (darker)
few_exons_one_copy_gain = '102,178,255' #light blue
one_copy_loss = '255,128,0' #orange
few_exons_one_copy_loss = '255,178,102' #light orange
complete_loss= '255,0,0' #red 
few_exons_complete_loss = '255,153,153' #light red

#directory = 'new_exomeDepth_annotated/'

if not len(sys.argv) == 3:
	print '\nNeed to include other arguments:\n1) directory with "splits" files (result of exomeDepth_1.py)\n2) writing directory location'
	sys.exit(1)

directory = sys.argv[1]
new_dir = sys.argv[2] 

if not new_dir[-1] == '/':
	new_dir += '/'

#if need be make new directory
if not os.path.exists(new_dir):
	os.makedirs(new_dir)
	
#directory = 'X_chrom_splits/'
#new_dir = 'X_chrom_beds/'

for file_name in os.listdir(directory):
#for in range(1,9):
	#file_name = 'exomeDepth_with_exons_splits' + str(i) + '.tsv'
#	out_file = 'exomeDepth_with_exons_splits_sample_'+ str(i) + '_bed.tsv'
#	sample_string = 'SAMPLE' + str(i)
	
	#out_file = 'new_ExomeDepth_NCG_beds/' + file_name[:-4] + '.bed'
	out_file = new_dir + file_name[:-4] + '.bed'
	#print file_name
	sample_string = file_name[:-4]
	print sample_string
	
	outf= open(out_file , 'w')
	outf.write('''track name="ExomeDepth sample '''+ sample_string +'''" description="CNVs from ExomeDepth" itemRgb="On"\n''')


	## print only statement below
	#continue

#	with open(file_name) as f:
	with open(directory + file_name) as f:
		next(f)
		for line in f:
			linesplit = line.split('\t')
			#print linesplit
			
			if linesplit[0] == "\"start.p\"" or linesplit[0] == "start.p\"":
				norm2_chrom = ''
				norm2_start = 0
				norm2_end =0
				norm1_chrom =''
				norm1_start =0
				norm1_end =0

				#not really but for alg.
				lastWasNorm = True
			else:
			
				check_chrom = linesplit[0]
				check_start = int(linesplit[1])
				check_end = int(linesplit[2])	
				check_copy_num = int(linesplit[4])
				check_quality = min(float(linesplit[9]), float(linesplit[10]))
				other_quality = max(float(linesplit[9]), float(linesplit[10]))
				if check_quality <= 1 and other_quality >=2:
		#		print str(check_quality) + ' ' + str(other_quality)
					check_quality_start = int(linesplit[11])
					check_quality_end = int(linesplit[12])
			
				thick_start = check_start
				thick_end = check_end
			
								
#print 'now printing ' + check_chrom + '\t' + str(check_start) + '\t' + str(check_end)
				if check_copy_num ==0:
					if check_quality <=1 and other_quality >=2:
						outf.write(check_chrom + '\t' + str(check_start) + '\t' + str(check_end) +'\t' + 'potCNV' +'\t' +'0' + '\t' + '+' + '\t'+ str(thick_start) +'\t' + str(thick_end) +'\t' + few_exons_complete_loss + '\n')
						outf.write(check_chrom + '\t' + str(check_quality_start) + '\t' + str(check_quality_end) +'\t' + 'potCNV' +'\t' +'0' + '\t' + '+' + '\t'+ str(check_quality_start) +'\t' + str(check_quality_end) +'\t' + complete_loss + '\n')
					elif check_quality <=1:
						outf.write(check_chrom + '\t' + str(check_start) + '\t' + str(check_end) +'\t' + 'potCNV' +'\t' +'0' + '\t' + '+' + '\t'+ str(thick_start) +'\t' + str(thick_end) +'\t' + few_exons_complete_loss + '\n')
					else:
						outf.write(check_chrom + '\t' + str(check_start) + '\t' + str(check_end) +'\t' + 'potCNV' +'\t' +'0' + '\t' + '+' + '\t'+ str(thick_start) +'\t' + str(thick_end) +'\t' + complete_loss + '\n')
						
				elif check_copy_num == 1:
					if check_quality <=1 and other_quality >=2:
						outf.write(check_chrom + '\t' + str(check_start) + '\t' + str(check_end) +'\t' + 'potCNV' +'\t' +'0' + '\t' + '+' + '\t'+ str(thick_start) +'\t' + str(thick_end) +'\t' + few_exons_one_copy_loss + '\n')
						outf.write(check_chrom + '\t' + str(check_quality_start) + '\t' + str(check_quality_end) +'\t' + 'potCNV' +'\t' +'0' + '\t' + '+' + '\t'+ str(check_quality_start) +'\t' + str(check_quality_end) +'\t' + one_copy_loss + '\n')
					elif check_quality <=1:
						outf.write(check_chrom + '\t' + str(check_start) + '\t' + str(check_end) +'\t' + 'potCNV' +'\t' +'0' + '\t' + '+' + '\t'+ str(thick_start) +'\t' + str(thick_end) +'\t' + few_exons_one_copy_loss + '\n')
					else:
						outf.write(check_chrom + '\t' + str(check_start) + '\t' + str(check_end) +'\t' + 'potCNV' +'\t' +'0' + '\t' + '+' + '\t'+ str(thick_start) +'\t' + str(thick_end) +'\t' + one_copy_loss + '\n')
						
				elif check_copy_num ==3:
					if check_quality <=1 and other_quality >=2:
						outf.write(check_chrom + '\t' + str(check_start) + '\t' + str(check_end) +'\t' + 'potCNV' +'\t' +'0' + '\t' + '+' + '\t'+ str(thick_start) +'\t' + str(thick_end) +'\t' + few_exons_one_copy_gain + '\n')
						outf.write(check_chrom + '\t' + str(check_quality_start) + '\t' + str(check_quality_end) +'\t' + 'potCNV' +'\t' +'0' + '\t' + '+' + '\t'+ str(check_quality_start) +'\t' + str(check_quality_end) +'\t' + one_copy_gain + '\n')
					elif check_quality <=1:
						outf.write(check_chrom + '\t' + str(check_start) + '\t' + str(check_end) +'\t' + 'potCNV' +'\t' +'0' + '\t' + '+' + '\t'+ str(thick_start) +'\t' + str(thick_end) +'\t' + few_exons_one_copy_gain + '\n')	
					else:
						outf.write(check_chrom + '\t' + str(check_start) + '\t' + str(check_end) +'\t' + 'potCNV' +'\t' +'0' + '\t' + '+' + '\t'+ str(thick_start) +'\t' + str(thick_end) +'\t' + one_copy_gain + '\n')
						
				else:
					if check_quality <=1 and other_quality >=2:
						outf.write(check_chrom + '\t' + str(check_start) + '\t' + str(check_end) +'\t' + 'potCNV' +'\t' +'0' + '\t' + '+' + '\t'+ str(thick_start) +'\t' + str(thick_end) +'\t' + few_exons_multiple_copy_gain + '\n')
						outf.write(check_chrom + '\t' + str(check_quality_start) + '\t' + str(check_quality_end) +'\t' + 'potCNV' +'\t' +'0' + '\t' + '+' + '\t'+ str(check_quality_start) +'\t' + str(check_quality_end) +'\t' + multiple_copy_gain + '\n')
					elif check_quality <=1:
						outf.write(check_chrom + '\t' + str(check_start) + '\t' + str(check_end) +'\t' + 'potCNV' +'\t' +'0' + '\t' + '+' + '\t'+ str(thick_start) +'\t' + str(thick_end) +'\t' + few_exons_multiple_copy_gain + '\n')
					else:
						outf.write(check_chrom + '\t' + str(check_start) + '\t' + str(check_end) +'\t' + 'potCNV' +'\t' +'0' + '\t' + '+' + '\t'+ str(thick_start) +'\t' + str(thick_end) +'\t' + multiple_copy_gain + '\n')

	outf.close()
print 'complete'
