# Supplementary material for: Increasing the diagnostic yield of exome sequencing by copy number variant analysis
Source: PLoS One. 2018 Dec 17;13(12):e0209185. doi: 10.1371/journal.pone.0209185 (PMC6296659; doi:10.1371/journal.pone.0209185)
Supplement: S1 Appendix — Compressed archive of in-house python scripts used to annotate exomeDepth raw CNV predictions. A README file is included in archive. (GZ) [file pone.0209185.s004.tar.gz › supplemental_python_scripts/README.txt]

Annotation information:
To run complete annotation, use shell script (complete_exD_annotation.sh).  This will run through all required python annotation scripts.

Input directory should contain raw output from ExomeDepth
Output will be a single tab delimited file containing all annotated variants. 


Requirments for script include:
- file with exon capture named pot_exons.tsv
- Refseq track download from ucsc genomebrowser
- DGV download from http://dgv.tcag.ca/dgv/app/home
- omim download from omim.org of morbidmap
- ISCA download with directory per chromosome from http://dbsearch.clinicalgenome.org/search/
