# Supplementary material for: Increasing the diagnostic yield of exome sequencing by copy number variant analysis
Source: PLoS One. 2018 Dec 17;13(12):e0209185. doi: 10.1371/journal.pone.0209185 (PMC6296659; doi:10.1371/journal.pone.0209185)
Supplement: S1 Dataset — Compressed comma-separated file containing annotated CNV predictions from de-identified subjects from the NCGENES study. (GZ) [file pone.0209185.s005.csv.gz]

Archive with 1 entries (1 files):
- NCGENES_exD_results_deidentified.csv
